# Supplementary material for: A Plasmodium cysteine protease required for efficient transition from the liver infection stage
Source: PLoS Pathog. 2020 Sep 21;16(9):e1008891. doi: 10.1371/journal.ppat.1008891 (PMC7529260; doi:10.1371/journal.ppat.1008891)
Supplement: S1 Data — (XLSX) [file ppat.1008891.s009.xlsx]

## Sheet: Fig 3B
Blood stage growth of Pbsera4(-)-ANKA P. berghei parasites.
day pi	wildtype					Pbsera4(-)-ANKA
4	0.008	0.006	0.008	0.004	0.008	0.004	0.004	0.008	0.008	0.008
5	0.036	0.04	0.026	0.036	0.08	0.104	0.092	0.14	0.067	0.124
6	0.58	0.6	0.356	0.25	0.58	0.46	0.76	0.527	0.497	0.72
7	3.3	4	3.89	4.06	4.48	2.4	2.63	2.46	2.89	2.7
8	15.5	13.37	13.72	17.44			5.38	5.34	6.66	8.6
9	26.7	22.6	29.2	29		3.45	5.17	4.92	5.47	6.45
data in each column represents parasitemia of one animal

## Sheet: Fig 3C
Development of Pbsera4(-)-ANKA P. berghei in mosquitoes.
Avg nb of sporozoites in salivary glands
experiment	wildtype	Pbsera4(-)-ANKA
1	19500	21400
2	30300	47800
3	18600	34300
4	30200	22400

## Sheet: Fig 3E
C57BL/6 mice were infected intravenously with 10,000 sporozoites, and Giemsa-stained blood smears were monitored daily to determine presence of parasites.
day pi	PbSERA4(-)-ANKA																	wiödtype-ANKA
3	0	0	0	0	0	0	0	0	0	0	0	0	0	0	0	0	0	0.008	0.008	0.002	0.06	0.05	0.02	0.009
4	0	0	0	0	0	0	0	0	0	0	0	0	0	0	0	0	0	0.39	0.26	0.067		0.89	0.844	1.36	1.1
5	0.008	0.008	0.008	0.008	0.008	0.0089	0.002	0.002	0.002	0.002	0.002	0.002	0.008	0.002	0.002	0.002	0.004	1.38	1.07	1.14	1.5	3.4	3.4	5.5	3.6
6	0	0.052	0.067	0.073	0.08	0.08	0.11	0.05	0.08	0.14	0.06	0.02	0.18	0.04	0.02	0.04	0.04	3.128	3.145	4.2	4.8	5.08	6.08	7.09
7	0.093	0.164	0.16	0.258	0.134	0.15	0.54	0.28	0.18	0.4		0.14	0.099	0.16	0.14	0.33	0.275			5.15			7.87	8.6
8						0.75	1.96	1.07	0.72	1.4	0.73	0.93	0.54	0.43	1.23	2.49	1.86
9				5.12	5.6	4.26	4.97	5.24	2.65	4.08	4.9				2.94	4.3	4.3
10						7.8		7.7	7.57	6.9		5.87	4.5	6.5
data in each column represents parasitemia of one animal

## Sheet: Fig 3F
Pbsera4(-)-ANKA parasites exhibit no growth defects in infected livers.
		48h pi			72h pi
		wildtype	Pbsera(4)-ANKA		wildtype	Pbsera(4)-ANKA
		3.77	8.3		0.039	0.0015
		3.02	7.6		0.01	0.0004
		3.4	3.5		0.045	0.0028
		74.02	21.5		0.026	0.008
		21.7	18.89		1.46	0.0035
		33.66	4.4		0.86	0.0015
		33.51	24.76		0.88	0.05
			13.64		0.29	0.067
			22.36			0.055
			63.41			0.12
			68.911

## Sheet: Fig 4A
Nb of EEFs in Huh7 cells
24h pi
wildtype	Pbsera(4)-ANKA
232	207
251	242
274	264
218	261

## Sheet: Fig 5B
Relative expression of PbSERA3 in infected livers
WT-NK65	Pbsera4(-)-NK65
0.541832	1.13312
-1.10474	1.5255
0.344027	1.66456
0.218885	2.43702
